# Supplementary material for: Deliberate Practice and Proposed Limits on the Effects of Practice on the Acquisition of Expert Performance: Why the Original Definition Matters and Recommendations for Future Research
Source: Front Psychol. 2019 Oct 25;10:2396. doi: 10.3389/fpsyg.2019.02396 (PMC6824411; doi:10.3389/fpsyg.2019.02396)
Supplement: DATA SHEET S2 — Coding for inclusion and exclusion of effect sizes reported by Macnamara et al. (2014). [file Data_Sheet_2.xlsx]

## Sheet: ericsson_harwell_2019
Supplementary Data File S2
Coding for Inclusion and Exclusion of Effect Sizes Reported by Macnamara, Hambrick, & Oswald (2014)
Document #	Study #	Sample #	Effect Size #	Reference	Included in Macnamara, Hambrick, & Oswald (2014) meta-analysis	Performance Domain	Performance measure diagnostic of domain-specific skill	Practice measure reflects practice directed toward improving target performance	Separate estimate of solitary practice	Included in Ericsson & Harwell (2019) meta-analysis	Rationale
2	2	3	3	Baker, Côté, & Abernathy (2003)	Yes	Sports				Exclude0	Aggregated effect sizes calculated by Macnamara, Hambrick, and Oswald (2014) were not considered.
3	3	4	4	Baker, Deakin, & Côté (2005)	Yes	Sports				Exclude0	Aggregated effect sizes calculated by Macnamara, Hambrick, and Oswald (2014) were not considered.
12	13	14	17	Chinn, Sheard, Carbone, & Laasko (2010)	Yes	Education				Exclude0	Aggregated effect sizes calculated by Macnamara, Hambrick, and Oswald (2014) were not considered.
30	32	34	38	Harris (2008) - M1	Yes	Sports				Exclude0	Aggregated effect sizes calculated by Macnamara, Hambrick, and Oswald (2014) were not considered.
30	32	34	39	Harris (2008) - M2	Yes	Sports				Exclude0	Aggregated effect sizes calculated by Macnamara, Hambrick, and Oswald (2014) were not considered.
30	32	34	40	Harris (2008) - M3	Yes	Sports				Exclude0	Aggregated effect sizes calculated by Macnamara, Hambrick, and Oswald (2014) were not considered.
36	40	49	64	Hodges & Starkes (1996)	Yes	Sports				Exclude0	Aggregated effect sizes calculated by Macnamara, Hambrick, and Oswald (2014) were not considered.
38	42	51	66	Hutchinson, Sachs-Ericsson, & Ericsson (2013)	Yes	Sports				Exclude0	Excluded because this effect size is redundant with effect sizes calculated for Ureña (2004) (see Supplementary Material)
44	48	57	75	Kopiez & Lee (2008)	Yes	Music				Exclude0	Aggregated effect sizes calculated by Macnamara, Hambrick, and Oswald (2014) were not considered.
45	49	58	76	Krampe & Ericsson (1996) - S1	Yes	Music				Exclude0	Excluded because this effect size is redundant with effect sizes calculated for Ericsson, Krampe, & Tesch-Römer (1993), Study 2 (see Supplementary Material)
45	50	59	77	Krampe & Ericsson (1996) - S2	Yes	Music				Exclude0	Excluded because this effect size is redundant with effect sizes calculated for Ericsson, Krampe, & Tesch-Römer (1993), Study 2 (see Supplementary Material)
48	53	62	81	Lopez, Nandagopal, Shavelson, Szu, & Penn (2013) - M1	Yes	Education				Exclude0	Aggregated effect sizes calculated by Macnamara, Hambrick, and Oswald (2014) were not considered.
48	53	62	82	Lopez, Nandagopal, Shavelson, Szu, & Penn (2013) - M2	Yes	Education				Exclude0	Aggregated effect sizes calculated by Macnamara, Hambrick, and Oswald (2014) were not considered.
64	70	84	130	Schultetus & Charness (1997)	Yes	Sports				Exclude0	Aggregated effect sizes calculated by Macnamara, Hambrick, and Oswald (2014) were not considered.
79	85	108	154	Young, Medic, Weir, & Starkes (2008)	Yes	Sports				Exclude0	Aggregated effect sizes calculated by Macnamara, Hambrick, and Oswald (2014) were not considered.
0				Law, Côté, & Ericsson (2007)	No	Sports	No			Exclude1	Macnamara, Hambrick, & Oswald (2014) considered this effect size but excluded it from their meta-analysis. Performance measure did not meet criteria for reproducible superior performance (see Supplementary Material).
4	4	5	5	Berry, Abernethy, & Côté (2008)	Yes	Sports	No			Exclude1	Coach-nominated decsion-making ability is not a commonly-accepted indicator of domain-specific skill for the target performance (Australian football).
5	5	6	6	Bilalić, McLeod, & Gobet (2007) - M1	Yes	Games	No			Exclude1	Study used a chess test that is not a commonly-accepted indicator of domain-specific skill for the target performance (chess skill).
5	5	6	7	Bilalić, McLeod, & Gobet (2007) - M2	Yes	Games	No			Exclude1	Study used a knights-row task, which is not a commonly-accepted indicator of domain-specific skill for the target performance (chess skill).
7	7	8	9	Brunborg, Pallesen, Diseth, & Larsen (2010)	Yes	Education	No			Exclude1	Estimates of general academic studying behaviors have not been demonstrated to be effective predictors of domain-specific skill.
8	8	9	10	Castejón, Gilar, & Pérez (2006)	Yes	Education	No			Exclude1	Estimates of general academic studying behaviors have not been demonstrated to be effective predictors of domain-specific skill.
10	10	11	13	Catteeuw, Helsen, Gilis, & Wagemans (2009) - M2	Yes	Professions	No			Exclude1	Foul-play assessment task has not been demonstrated to be an accurate indicator of domain-specific skill for the target performance (football refereeing).
10	10	11	14	Catteeuw, Helsen, Gilis, & Wagemans (2009) - M3	Yes	Professions	No			Exclude1	Offside decision-making task has not been demonstrated to be an accurate indicator of domain-specific skill for the target performance (football refereeing).
12	13	14	0	Chinn, Sheard, Carbone, & Laakso (2010) - DP1	No	Education	No			Exclude1	Estimates of general academic studying behaviors have not been demonstrated to be effective predictors of domain-specific skill.
12	13	14	0	Chinn, Sheard, Carbone, & Laakso (2010) - DP10	No	Education	No			Exclude1	Estimates of general academic studying behaviors have not been demonstrated to be effective predictors of domain-specific skill.
12	13	14	0	Chinn, Sheard, Carbone, & Laakso (2010) - DP11	No	Education	No			Exclude1	Estimates of general academic studying behaviors have not been demonstrated to be effective predictors of domain-specific skill.
12	13	14	0	Chinn, Sheard, Carbone, & Laakso (2010) - DP2	No	Education	No			Exclude1	Estimates of general academic studying behaviors have not been demonstrated to be effective predictors of domain-specific skill.
12	13	14	0	Chinn, Sheard, Carbone, & Laakso (2010) - DP3	No	Education	No			Exclude1	Estimates of general academic studying behaviors have not been demonstrated to be effective predictors of domain-specific skill.
12	13	14	0	Chinn, Sheard, Carbone, & Laakso (2010) - DP4	No	Education	No			Exclude1	Estimates of general academic studying behaviors have not been demonstrated to be effective predictors of domain-specific skill.
12	13	14	0	Chinn, Sheard, Carbone, & Laakso (2010) - DP5	No	Education	No			Exclude1	Estimates of general academic studying behaviors have not been demonstrated to be effective predictors of domain-specific skill.
12	13	14	0	Chinn, Sheard, Carbone, & Laakso (2010) - DP6	No	Education	No			Exclude1	Estimates of general academic studying behaviors have not been demonstrated to be effective predictors of domain-specific skill.
12	13	14	0	Chinn, Sheard, Carbone, & Laakso (2010) - DP7	No	Education	No			Exclude1	Estimates of general academic studying behaviors have not been demonstrated to be effective predictors of domain-specific skill.
12	13	14	0	Chinn, Sheard, Carbone, & Laakso (2010) - DP8	No	Education	No			Exclude1	Estimates of general academic studying behaviors have not been demonstrated to be effective predictors of domain-specific skill.
12	13	14	0	Chinn, Sheard, Carbone, & Laakso (2010) - DP9	No	Education	No			Exclude1	Estimates of general academic studying behaviors have not been demonstrated to be effective predictors of domain-specific skill.
14	15	16	19	de Bruin, Kok, Leppink, & Camp (2014)	Yes	Games	No			Exclude1	Study used a chess test that is not a commonly-accepted indicator of domain-specific skill for the target performance (chess skill).
16	17	18	21	Diseth (2007)	Yes	Education	No			Exclude1	Estimates of general academic studying behaviors have not been demonstrated to be effective predictors of domain-specific skill.
17	18	19	22	Diseth, Pallesen, Brunborg, & Larsen (2010)	Yes	Education	No			Exclude1	Estimates of general academic studying behaviors have not been demonstrated to be effective predictors of domain-specific skill.
18	19	20	23	Doumen, Broeckmans, & Masui (2011)	Yes	Education	No			Exclude1	Estimates of general academic studying behaviors have not been demonstrated to be effective predictors of domain-specific skill.
21	22	23	26	Ekstrand (2007)	Yes	Education	No			Exclude1	Estimates of general academic studying behaviors have not been demonstrated to be effective predictors of domain-specific skill.
27	29	31	35	Hallam (1998)	Yes	Music	No			Exclude1	Researchers used novel music achievement measure that is not a commonly-accepted indicator of domain-specific performance (performance of prepared instrumental music).
28	30	32	36	Hallam (2001)	Yes	Music	No			Exclude1	Researchers used a music grade measure that is not a commonly-accepted indicator of domain-specific performance (performance of prepared instrumental music).
30	32	34	0	Harris (2008) - M2 - DP1	No	Sports	No			Exclude1	Spare trial performance task not a commonly-accepted indicator of domain-specific skill for the target performance (bowling).
30	32	34	0	Harris (2008) - M2 - DP2	No	Sports	No			Exclude1	Spare trial performance task not a commonly-accepted indicator of domain-specific skill for the target performance (bowling).
30	32	34	0	Harris (2008) - M3 - DP1	No	Sports	No			Exclude1	Strike trial performance task not a commonly-accepted indicator of domain-specific skill for the target performance (bowling).
30	32	34	0	Harris (2008) - M3 - DP2	No	Sports	No			Exclude1	Strike trial performance task not a commonly-accepted indicator of domain-specific skill for the target performance (bowling).
33	36	38	44	Hendry (2012) - S1 - M1	Yes	Sports	No			Exclude1	Coach-rated physical skill is not a commonly-accepted indicator of domain-specific skill for the target performance (soccer).
33	36	38	45	Hendry (2012) - S1 - M2	Yes	Sports	No			Exclude1	Coach-rated technical skill is not a commonly-accepted indicator of domain-specific skill for the target performance (soccer).
33	36	38	46	Hendry (2012) - S1 - M3	Yes	Sports	No			Exclude1	Coach-rated tactical skill is not a commonly-accepted indicator of domain-specific skill for the target performance (soccer).
33	36	38	47	Hendry (2012) - S1 - M4	Yes	Sports	No			Exclude1	Coach-rated creativity is not a commonly-accepted indicator of domain-specific skill for the target performance (soccer).
33	36	39	48	Hendry (2012) - S2 - M1	Yes	Sports	No			Exclude1	Coach-rated physical skill is not a commonly-accepted indicator of domain-specific skill for the target performance (soccer).
33	36	39	49	Hendry (2012) - S2 - M2	Yes	Sports	No			Exclude1	Coach-rated technical skill is not a commonly-accepted indicator of domain-specific skill for the target performance (soccer).
33	36	39	50	Hendry (2012) - S2 - M3	Yes	Sports	No			Exclude1	Coach-rated tactical skill is not a commonly-accepted indicator of domain-specific skill for the target performance (soccer).
33	36	39	51	Hendry (2012) - S2 - M4	Yes	Sports	No			Exclude1	Coach-rated creativity is not a commonly-accepted indicator of domain-specific skill for the target performance (soccer).
33	36	40	52	Hendry (2012) - S3 - M1	Yes	Sports	No			Exclude1	Coach-rated physical skill is not a commonly-accepted indicator of domain-specific skill for the target performance (soccer).
33	36	40	53	Hendry (2012) - S3 - M2	Yes	Sports	No			Exclude1	Coach-rated technical skill is not a commonly-accepted indicator of domain-specific skill for the target performance (soccer).
33	36	40	54	Hendry (2012) - S3 - M3	Yes	Sports	No			Exclude1	Coach-rated tactical skill is not a commonly-accepted indicator of domain-specific skill for the target performance (soccer).
33	36	40	55	Hendry (2012) - S3 - M4	Yes	Sports	No			Exclude1	Coach-rated creativity is not a commonly-accepted indicator of domain-specific skill for the target performance (soccer).
39	43	52	67	Jabusch, Alpers, Kopiez, Vauth, & Altenmuller (2009)	Yes	Music	No			Exclude1	Temporal evenness performance measure not a commonly-accepted indicator of domain-specific skill for the target performance (performance of prepared instrumental music).
40	44	53	68	Jabusch, Yong, & Altenmüller (2007)	Yes	Music	No			Exclude1	Temporal unevenness performance measure not a commonly-accepted indicator of domain-specific skill for the target performance (performance of prepared instrumental music).
42	46	55	70	Kamp, Dolmans, van Berkel, & Schmidt, (2012)	Yes	Education	No			Exclude1	Estimates of general academic studying behaviors have not been demonstrated to be effective predictors of domain-specific skill.
43	47	56	71	Kopiez et al. (2011) - M1	Yes	Music	No			Exclude1	Left hand inward evenness performance measure not a commonly-accepted indicator of domain-specific skill for the target performance (performance of prepared instrumental music).
43	47	56	72	Kopiez et al. (2011) - M2	Yes	Music	No			Exclude1	Left hand outward evenness performance measure not a commonly-accepted indicator of domain-specific skill for the target performance (performance of prepared instrumental music).
43	47	56	73	Kopiez et al. (2011) - M3	Yes	Music	No			Exclude1	Right hand inward evenness performance measure not a commonly-accepted indicator of domain-specific skill for the target performance (performance of prepared instrumental music).
43	47	56	74	Kopiez et al. (2011) - M4	Yes	Music	No			Exclude1	Right hand outward evennessperformance measure not a commonly-accepted indicator of domain-specific skill for the target performance (performance of prepared instrumental music).
47	52	61	80	Limanond, Jomnonkwao, Watthanaklang, Ratanavaraha, & Siridhara (2011)	Yes	Education	No			Exclude1	Estimates of general academic studying behaviors have not been demonstrated to be effective predictors of domain-specific skill.
48	53	62	0	Lopez, Nandagopal, Shavelson, Szu, & Penn (2013) - M1 - DP1	No	Education	No			Exclude1	Estimates of general academic studying behaviors have not been demonstrated to be effective predictors of domain-specific skill.
48	53	62	0	Lopez, Nandagopal, Shavelson, Szu, & Penn (2013) - M1 - DP2	No	Education	No			Exclude1	Estimates of general academic studying behaviors have not been demonstrated to be effective predictors of domain-specific skill.
48	53	62	0	Lopez, Nandagopal, Shavelson, Szu, & Penn (2013) - M1 - DP3	No	Education	No			Exclude1	Estimates of general academic studying behaviors have not been demonstrated to be effective predictors of domain-specific skill.
48	53	62	0	Lopez, Nandagopal, Shavelson, Szu, & Penn (2013) - M1 - DP4	No	Education	No			Exclude1	Estimates of general academic studying behaviors have not been demonstrated to be effective predictors of domain-specific skill.
48	53	62	0	Lopez, Nandagopal, Shavelson, Szu, & Penn (2013) - M2 - DP1	No	Education	No			Exclude1	Estimates of general academic studying behaviors have not been demonstrated to be effective predictors of domain-specific skill.
48	53	62	0	Lopez, Nandagopal, Shavelson, Szu, & Penn (2013) - M2 - DP2	No	Education	No			Exclude1	Estimates of general academic studying behaviors have not been demonstrated to be effective predictors of domain-specific skill.
48	53	62	0	Lopez, Nandagopal, Shavelson, Szu, & Penn (2013) - M2 - DP3	No	Education	No			Exclude1	Estimates of general academic studying behaviors have not been demonstrated to be effective predictors of domain-specific skill.
48	53	62	0	Lopez, Nandagopal, Shavelson, Szu, & Penn (2013) - M2 - DP4	No	Education	No			Exclude1	Estimates of general academic studying behaviors have not been demonstrated to be effective predictors of domain-specific skill.
49	54	63	83	Loyens, Gijbels, Coertjens, & Cote, (2013) - M1	Yes	Education	No			Exclude1	Estimates of general academic studying behaviors have not been demonstrated to be effective predictors of domain-specific skill.
49	54	63	84	Loyens, Gijbels, Coertjens, & Cote, (2013) - M2	Yes	Education	No			Exclude1	Estimates of general academic studying behaviors have not been demonstrated to be effective predictors of domain-specific skill.
49	54	63	85	Loyens, Gijbels, Coertjens, & Cote, (2013) - M3	Yes	Education	No			Exclude1	Estimates of general academic studying behaviors have not been demonstrated to be effective predictors of domain-specific skill.
50	55	64	86	Loyens, Rikers, & Schmidt (2007) - M1	Yes	Education	No			Exclude1	Estimates of general academic studying behaviors have not been demonstrated to be effective predictors of domain-specific skill.
50	55	64	87	Loyens, Rikers, & Schmidt (2007) - M2	Yes	Education	No			Exclude1	Estimates of general academic studying behaviors have not been demonstrated to be effective predictors of domain-specific skill.
50	55	64	88	Loyens, Rikers, & Schmidt (2007) - M3	Yes	Education	No			Exclude1	Estimates of general academic studying behaviors have not been demonstrated to be effective predictors of domain-specific skill.
50	55	64	89	Loyens, Rikers, & Schmidt (2007) - M4	Yes	Education	No			Exclude1	Estimates of general academic studying behaviors have not been demonstrated to be effective predictors of domain-specific skill.
50	55	64	90	Loyens, Rikers, & Schmidt (2007) - M5	Yes	Education	No			Exclude1	Estimates of general academic studying behaviors have not been demonstrated to be effective predictors of domain-specific skill.
50	55	64	91	Loyens, Rikers, & Schmidt (2007) - M6	Yes	Education	No			Exclude1	Estimates of general academic studying behaviors have not been demonstrated to be effective predictors of domain-specific skill.
50	55	64	92	Loyens, Rikers, & Schmidt (2007) - M7	Yes	Education	No			Exclude1	Estimates of general academic studying behaviors have not been demonstrated to be effective predictors of domain-specific skill.
50	55	64	93	Loyens, Rikers, & Schmidt (2007) - M8	Yes	Education	No			Exclude1	Estimates of general academic studying behaviors have not been demonstrated to be effective predictors of domain-specific skill.
51	56	65	94	Masui, Broeckmans, Doumen, Groenen, & Molenberghs (2012) - S1 - M1	Yes	Education	No			Exclude1	Estimates of general academic studying behaviors have not been demonstrated to be effective predictors of domain-specific skill.
51	56	65	95	Masui, Broeckmans, Doumen, Groenen, & Molenberghs (2012) - S1 - M2	Yes	Education	No			Exclude1	Estimates of general academic studying behaviors have not been demonstrated to be effective predictors of domain-specific skill.
51	56	65	96	Masui, Broeckmans, Doumen, Groenen, & Molenberghs (2012) - S1 - M3	Yes	Education	No			Exclude1	Estimates of general academic studying behaviors have not been demonstrated to be effective predictors of domain-specific skill.
51	56	65	97	Masui, Broeckmans, Doumen, Groenen, & Molenberghs (2012) - S1 - M4	Yes	Education	No			Exclude1	Estimates of general academic studying behaviors have not been demonstrated to be effective predictors of domain-specific skill.
51	56	65	98	Masui, Broeckmans, Doumen, Groenen, & Molenberghs (2012) - S1 - M5	Yes	Education	No			Exclude1	Estimates of general academic studying behaviors have not been demonstrated to be effective predictors of domain-specific skill.
51	56	66	99	Masui, Broeckmans, Doumen, Groenen, & Molenberghs (2012) - S2 - M1	Yes	Education	No			Exclude1	Estimates of general academic studying behaviors have not been demonstrated to be effective predictors of domain-specific skill.
51	56	66	100	Masui, Broeckmans, Doumen, Groenen, & Molenberghs (2012) - S2 - M2	Yes	Education	No			Exclude1	Estimates of general academic studying behaviors have not been demonstrated to be effective predictors of domain-specific skill.
51	56	66	101	Masui, Broeckmans, Doumen, Groenen, & Molenberghs (2012) - S2 - M3	Yes	Education	No			Exclude1	Estimates of general academic studying behaviors have not been demonstrated to be effective predictors of domain-specific skill.
51	56	66	102	Masui, Broeckmans, Doumen, Groenen, & Molenberghs (2012) - S2 - M4	Yes	Education	No			Exclude1	Estimates of general academic studying behaviors have not been demonstrated to be effective predictors of domain-specific skill.
51	56	67	103	Masui, Broeckmans, Doumen, Groenen, & Molenberghs (2012) - S3 - M1	Yes	Education	No			Exclude1	Estimates of general academic studying behaviors have not been demonstrated to be effective predictors of domain-specific skill.
51	56	67	104	Masui, Broeckmans, Doumen, Groenen, & Molenberghs (2012) - S3 - M2	Yes	Education	No			Exclude1	Estimates of general academic studying behaviors have not been demonstrated to be effective predictors of domain-specific skill.
51	56	67	105	Masui, Broeckmans, Doumen, Groenen, & Molenberghs (2012) - S3 - M3	Yes	Education	No			Exclude1	Estimates of general academic studying behaviors have not been demonstrated to be effective predictors of domain-specific skill.
51	56	67	106	Masui, Broeckmans, Doumen, Groenen, & Molenberghs (2012) - S3 - M4	Yes	Education	No			Exclude1	Estimates of general academic studying behaviors have not been demonstrated to be effective predictors of domain-specific skill.
51	56	67	107	Masui, Broeckmans, Doumen, Groenen, & Molenberghs (2012) - S3 - M5	Yes	Education	No			Exclude1	Estimates of general academic studying behaviors have not been demonstrated to be effective predictors of domain-specific skill.
53	58	69	109	McKinney & Davis (2003) - S1	Yes	Professions	No			Exclude1	Crisis decision-making task performance not a commonly-accepted indicator of domain-specific skill for the target performance (airplane piloting).
53	58	70	110	McKinney & Davis (2003) - S2	Yes	Professions	No			Exclude1	Crisis decision-making task performance not a commonly-accepted indicator of domain-specific skill for the target performance (airplane piloting).
54	59	71	111	McPherson (2005) - M1	Yes	Music	No			Exclude1	Playing by ear performance measure not a commonly-accepted indicator of domain-specific skill for the target performance (performance of prepared instrumental music).
54	59	71	112	McPherson (2005) - M2	Yes	Music	No			Exclude1	Playing from memory performance measure not a commonly-accepted indicator of domain-specific skill for the target performance (performance of prepared instrumental music).
54	59	71	115	McPherson (2005) - M5	Yes	Music	No			Exclude1	Improvisation performance measure not a commonly-accepted indicator of domain-specific skill for the target performance (performance of prepared instrumental music).
57	62	74	118	Memmert, Baker, & Bertsch (2010)	Yes	Sports	No			Exclude1	Coach-nominated creativity is not a commonly-accepted indicator of domain-specific skill for the target performance (team ball sports).
59	64	76	120	Plant, Ericsson, Hill, & Asberg (2005)	Yes	Education	No			Exclude1	Estimates of general academic studying behaviors have not been demonstrated to be effective predictors of domain-specific skill.
60	65	77	121	Rosário, Núñez, Valle, González-Pienda, & Lourenço (2013) - S1 - M1	Yes	Education	No			Exclude1	Estimates of general academic studying behaviors have not been demonstrated to be effective predictors of domain-specific skill.
60	65	77	122	Rosário, Núñez, Valle, González-Pienda, & Lourenço (2013) - S1 - M2	Yes	Education	No			Exclude1	Estimates of general academic studying behaviors have not been demonstrated to be effective predictors of domain-specific skill.
60	65	78	123	Rosário, Núñez, Valle, González-Pienda, & Lourenço (2013) - S2 - M1	Yes	Education	No			Exclude1	Estimates of general academic studying behaviors have not been demonstrated to be effective predictors of domain-specific skill.
60	65	78	124	Rosário, Núñez, Valle, González-Pienda, & Lourenço (2013) - S2 - M2	Yes	Education	No			Exclude1	Estimates of general academic studying behaviors have not been demonstrated to be effective predictors of domain-specific skill.
61	66	79	125	Ruthsatz, Detterman, Griscom, & Cirullo (2008) - S1	Yes	Music	No			Exclude1	Subjective performance ratings of a single individual that is responsible for decisions regarding training have undeterminable reliability and validity as indicators of individual domain-specific skill for the target performance (performance of prepared instrumental music).
61	67	81	127	Ruthsatz, Detterman, Griscom, & Cirullo (2008) - S3	Yes	Music	No			Exclude1	Subjective performance ratings of a single individual that is responsible for decisions regarding training have undeterminable reliability and validity as indicators of individual domain-specific skill for the target performance (performance of prepared instrumental music).
62	68	82	128	Ryabov (2012)	Yes	Education	No			Exclude1	Estimates of general academic studying behaviors have not been demonstrated to be effective predictors of domain-specific skill.
63	69	83	129	Schaap, Schmidt, & Verkoeijen (2012)	Yes	Education	No			Exclude1	Estimates of general academic studying behaviors have not been demonstrated to be effective predictors of domain-specific skill.
67	73	87	133	Snelling, Lipscomb, Lockyer, Yates, & Young (2010)	Yes	Education	No			Exclude1	Estimates of general academic studying behaviors have not been demonstrated to be effective predictors of domain-specific skill.
68	74	88	134	Sonnentag & Kleine (2000)	Yes	Professions	No			Exclude1	Subjective ratings from individual supervisors of ability to meet sales goals and acquire new clients have undeterminable reliability and validity as indicators of individual domain-specific skill for the target performance (insurance sales).
69	75	89	135	Svanum & Bigotti (2006)	Yes	Education	No			Exclude1	Estimates of general academic studying behaviors have not been demonstrated to be effective predictors of domain-specific skill.
72	78	92	138	Ureña (2004)	Yes	Sports	No			Exclude1	Novel skill rating performance measure based on dancer's position within the dance company is not a commonly-accepted indicator of domain-specific skill for the target performance (dance).
73	79	93	139	van Gelder, Bissett, & Cumming (2004)	Yes	Education	No			Exclude1	Estimates of general academic studying behaviors have not been demonstrated to be effective predictors of domain-specific skill.
74	80	94	140	Walker, Fleischer, & Winn (2008)	Yes	Education	No			Exclude1	Estimates of general academic studying behaviors have not been demonstrated to be effective predictors of domain-specific skill.
77	83	106	152	Wood (1999)	Yes	Professions	No			Exclude1	Job level is not a commonly-accepted indicator of domain-specific skill for the target performance (computer programming).
78	84	107	153	Woody (2003)	Yes	Music	No			Exclude1	Music imitation performance measure not a commonly-accepted indicator of domain-specific skill for the target performance (performance of prepared instrumental music).
81	87	110	156	Yu (2011)	Yes	Education	No			Exclude1	Estimates of general academic studying behaviors have not been demonstrated to be effective predictors of domain-specific skill.
82	88	111	157	Zimmerman & Kitsantas (2005)	Yes	Education	No			Exclude1	Estimates of general academic studying behaviors have not been demonstrated to be effective predictors of domain-specific skill.
1	1	1	1	Baker, Bagats, Büsch, Strauss, & Schorer (2012) - S1	Yes	Sports	Yes	No		Exclude2	Estimates of accumulated practice include strength and conditioning training are not directed toward improving a specific aspect of the target domain-specific performance (handball).
1	1	2	2	Baker, Bagats, Büsch, Strauss, & Schorer (2012) - S2	Yes	Sports	Yes	No		Exclude2	Estimates of accumulated practice include strength and conditioning training are not directed toward improving a specific aspect of the target domain-specific performance (handball).
2	2	3	0	Baker, Côté, & Abernathy (2003) - DP3	No	Sports	Yes	No		Exclude2	Watching sports games on television is not directed toward improving a specific aspect of the target domain-specific performance.
2	2	3	0	Baker, Côté, & Abernathy (2003) - DP4	No	Sports	Yes	No		Exclude2	Watching sports games live is not directed toward improving a specific aspect of the target domain-specific performance.
2	2	3	0	Baker, Côté, & Abernathy (2003) - DP6	No	Sports	Yes	No		Exclude2	Reading about sports is not directed toward improving a specific aspect of the target domain-specific performance.
2	2	3	0	Baker, Côté, & Abernathy (2003) - DP7	No	Sports	Yes	No		Exclude2	Weight training is not directed toward improving a specific aspect of the target domain-specific performance.
2	2	3	0	Baker, Côté, & Abernathy (2003) - DP8	No	Sports	Yes	No		Exclude2	Aerobic training is not directed toward improving a specific aspect of the target domain-specific performance.
3	3	4	0	Baker, Deakin, & Côté (2005) - DP1	No	Sports	Yes	No		Exclude2	Estimate of time spent swimming included time spent in competitions, which would be considered naïve practice.
3	3	4	0	Baker, Deakin, & Côté (2005) - DP2	No	Sports	Yes	No		Exclude2	Estimate of time spent cycling included time spent in competitions, which would be considered naïve practice.
3	3	4	0	Baker, Deakin, & Côté (2005) - DP3	No	Sports	Yes	No		Exclude2	Estimate of time spent running included time spent in competitions, which would be considered naïve practice.
6	6	7	8	Bruce, Farrow, & Raynor (2013)	Yes	Sports	Yes	No		Exclude2	Estimate of structured practice included time spent in formal competitions, which would be considered naïve practice.
9	9	10	11	Cathey (2010)	Yes	Sports	Yes	No		Exclude2	Practice estimate included time spent in batting and and fielding practice, which are not directed toward improving target domain-specific performance (baseball pitching).
10	10	11	12	Catteeuw, Helsen, Gilis, & Wagemans (2009) - M1	Yes	Professions	Yes	No		Exclude2	Practice estimate included time spent engaging in a large number of activities, such as physiotherapy and attending meetings, that were not directed toward improving the target domain-specific performance (football refereeing).
25	27	29	33	Gobet & Campitelli (2007) - M2	Yes	Games	Yes	No		Exclude2	The practice estimate pertained to practice for standard chess, but the target performance measure pertained to speed chess.
26	28	30	34	Guo (2006)	Yes	Education	Yes	No		Exclude2	Estimate of spelling practice included time spent engaging in activities not directed toward improving the target performance (spelling), such as playing word games with adults and watching movies with captions on.
29	31	33	37	Halpern & Wei (2007)	Yes	Games	Yes	No		Exclude2	Practice estimate included time spent playing Scrabble games, which would be considered naïve practice.
31	33	35	41	Haugaasen, Toering, & Jordet (2014)	Yes	Sports	Yes	No		Exclude2	Estimate of football-specific practice included time spent engaging in competitive play, which would be considered naïve practice.
32	34	36	42	Helsen, Starkes, & Hodges (1998) - S1	Yes	Sports	Yes	No		Exclude2	Estimate of practice included time spent engaging in activities not directed toward improving the target performance (soccer), such as weight and flexibility training.
32	35	37	43	Helsen, Starkes, & Hodges (1998) - S2	Yes	Sports	Yes	No		Exclude2	Estimate of practice included time spent engaging in activities not directed toward improving the target performance (field hockey), such as weight and flexibility training.
36	40	49	0	Hodges & Starkes (1996) - DP1	No	Sports	Yes	No		Exclude2	Practice estimate included time spent engagin in general fitness activities (e.g., weight training, jogging) not directed toward improving specific aspects of the target performance (wrestling).
36	40	49	0	Hodges & Starkes (1996) - S1 - DP2	No	Sports	Yes	No		Exclude2	Practice estimate included time spent engagin in general fitness activities (e.g., weight training, jogging) not directed toward improving specific aspects of the target performance (wrestling).
36	40	49	0	Hodges & Starkes (1996) - S2 - DP2	No	Sports	Yes	No		Exclude2	Practice estimate included time spent engagin in general fitness activities (e.g., weight training, jogging) not directed toward improving specific aspects of the target performance (wrestling).
37	41	50	65	Howard (2012)	Yes	Games	Yes	No		Exclude2	Calculations of accumulated chess practice involved multiplying participants’ weekly estimates of chess practice by 52 and then again by the number of years elapsed since participants began competing in chess.
44	48	57	0	Kopiez & Lee (2008) - DP1	No	Music	Yes	No		Exclude2	Estimates of accumulated practice for playing musical instruments reflect practice not directed toward improving the target performance (music sight reading).
44	48	57	0	Kopiez & Lee (2008) - DP2	No	Music	Yes	No		Exclude2	Estimates of accumulated practice for playing musical instruments reflect practice not directed toward improving the target performance (music sight reading).
46	51	60	78	Lehmann & Ericsson (1996) - M1	Yes	Music	Yes	No		Exclude2	Estimates of accumulated practice for playing musical instruments reflect practice not directed toward improving the target performance (music sight reading).
46	51	60	79	Lehmann & Ericsson (1996) - M2	Yes	Music	Yes	No		Exclude2	Estimates of accumulated practice for playing musical instruments reflect practice not directed toward improving the target performance (music sight reading).
54	59	71	114	McPherson (2005) - M4	Yes	Music	Yes	No		Exclude2	Estimates of accumulated practice for playing musical instruments reflect practice not directed toward improving the target performance (music sight reading).
55	60	72	116	Meinz & Hambrick (2010)	Yes	Music	Yes	No		Exclude2	Estimates of accumulated practice for playing musical instruments reflect practice not directed toward improving the target performance (music sight reading).
56	61	73	117	Meinz (2000)	Yes	Music	Yes	No		Exclude2	Estimates of accumulated practice for playing musical instruments reflect practice not directed toward improving the target performance (music sight reading).
58	63	75	119	Moesch, Elbe, Hauge, & Wikman (2011)	Yes	Sports	Yes	No		Exclude2	Main sport practice estimate included time spent engaging in activities not directed toward improving domain-specific performance (described as "physical" and "mental" training); additionally, practice estimate included time spent engaged in competitive play, which would be considered naive practice.
66	72	86	132	Smith (2012)	Yes	Sports	Yes	No		Exclude2	Estimate of accumulated basketball practice included time spent engaging in competitive play, which would be considered naïve practice.
70	76	90	136	Tuffiash (2002)	Yes	Music	Yes	No		Exclude2	Estimates of accumulated practice for playing musical instruments reflect practice not directed toward improving the target performance (music sight reading).
76	82	103	149	Weissensteiner, Abernethy, Farrow, & Müller (2008) - S1	Yes	Sports	Yes	No		Exclude2	Estimates of accumulated cricket pratice included time spent engaging in formal competitive play, which would be considered naïve practice.
76	82	104	150	Weissensteiner, Abernethy, Farrow, & Müller (2008) - S2	Yes	Sports	Yes	No		Exclude2	Estimates of accumulated cricket pratice included time spent engaging in formal competitive play, which would be considered naïve practice.
76	82	105	151	Weissensteiner, Abernethy, Farrow, & Müller (2008) - S3	Yes	Sports	Yes	No		Exclude2	Estimates of accumulated cricket pratice included time spent engaging in formal competitive play, which would be considered naïve practice.
80	86	109	155	Young (1998)	Yes	Sports	Yes	No		Exclude2	The estimate of accumulated running practice included time spent in race competitions, which would be considered naïve practice.
2	2	3	0	Baker, Côté, & Abernathy (2003) - DP1	No	Sports	Yes	Yes	No	Exclude3	Organized training was described as team practices, which do not involve solitary practice or individualized coaching or instruction.
13	14	15	18	Da Matta (2004)	Yes	Sports	Yes	Yes	No	Exclude3	Volleyball practice estimates included time spent engaging in team practices, which would not involve solitary practice or individualized coaching or isntruction.
20	21	22	25	Duffy, Baluch, & Ericsson (2004)	Yes	Sports	Yes	Yes	No	Exclude3	The darts practice estimate included time spent practicing with a partner, which does not qualify as solitary practice or practice with individualized instruction.
22	23	24	27	Elferink-Gemser, Starkes, Medic, Lemmink, & Visscher (2011) - S1	Yes	Sports	Yes	Yes	No	Exclude3	Field-hockey practice estimate did not differentiate time spent engaging in team practices, which would not involve solitary practice or individualized coaching or isntruction.
22	23	25	28	Elferink-Gemser, Starkes, Medic, Lemmink, & Visscher (2011) - S2	Yes	Sports	Yes	Yes	No	Exclude3	Field-hockey practice estimate did not differentiate time spent engaging in team practices, which would not involve solitary practice or individualized coaching or isntruction.
24	26	28	31	Ford & Williams (2012)	Yes	Sports	Yes	Yes	No	Exclude3	Solitary and team soccer practice were combined into a single estimate of accumulated practice
25	27	29	32	Gobet & Campitelli (2007) - M1	Yes	Games	Yes	Yes	No	Exclude3	Estimate of chess practice included time spent in both individual and group practice.
30	32	34	0	Harris (2008) - M1 - DP1	No	Sports	Yes	Yes	No	Exclude3	Team bowling practice does not involve solitary or individualized coached practice.
34	37	41	56	Hodges, Augaitis, & Crocker (in revision) - S1	Yes	Sports	Yes	Yes	No	Exclude3	Reported practice estimates do not specify that practice was conducted alone or with individualized supervision of a coach.
34	37	42	57	Hodges, Augaitis, & Crocker (in revision) - S2	Yes	Sports	Yes	Yes	No	Exclude3	Reported practice estimates do not specify that practice was conducted alone or with individualized supervision of a coach.
34	37	43	58	Hodges, Augaitis, & Crocker (in revision) - S3	Yes	Sports	Yes	Yes	No	Exclude3	Reported practice estimates do not specify that practice was conducted alone or with individualized supervision of a coach.
34	37	44	59	Hodges, Augaitis, & Crocker (in revision) - S4	Yes	Sports	Yes	Yes	No	Exclude3	Reported practice estimates do not specify that practice was conducted alone or with individualized supervision of a coach.
35	38	45	60	Hodges, Kerr, Starkes, & Weir (2004) - S1	Yes	Sports	Yes	Yes	No	Exclude3	Estimates of sport-specific practice did not specify that practice was conducted alone or with individualized supervision of a coach.
35	39	46	61	Hodges, Kerr, Starkes, & Weir (2004) - S2	Yes	Sports	Yes	Yes	No	Exclude3	Estimates of sport-specific practice did not specify that practice was conducted alone or with individualized supervision of a coach.
35	39	47	62	Hodges, Kerr, Starkes, & Weir (2004) - S3	Yes	Sports	Yes	Yes	No	Exclude3	Estimates of sport-specific practice did not specify that practice was conducted alone or with individualized supervision of a coach.
35	39	48	63	Hodges, Kerr, Starkes, & Weir (2004) - S4	Yes	Sports	Yes	Yes	No	Exclude3	Estimates of sport-specific practice did not specify that practice was conducted alone or with individualized supervision of a coach.
41	45	54	69	Johnson, Tenenbaum, & Edmonds (2006)	Yes	Sports	Yes	Yes	No	Exclude3	Swimming-focused practice estimate included time spent engaging in team practices, which do not invovle solitary practice or individualized coached instruction.
54	59	71	113	McPherson (2005) - M3	Yes	Music	Yes	Yes	No	Exclude3	Estimate of music practice included time spent engaging in group practice activities conducted in school music classes, which do not qualify as solitary or individualized instruction.
65	71	85	131	Sloboda, Davidson, Howe, & Moore (1996)	Yes	Music	Yes	Yes	No	Exclude3	Estimate of music practice did not specifcy practice was solitary or conducted under the individualized instruction of a teacher.
75	81	95	141	Ward, Hodges, Starkes, & Williams (2007) - S1	Yes	Sports	Yes	Yes	No	Exclude3	Estimates of soccer team practice not qualify as solitary practice or practice conducted under individualized instruction.
75	81	96	142	Ward, Hodges, Starkes, & Williams (2007) - S2	Yes	Sports	Yes	Yes	No	Exclude3	Estimates of soccer team practice not qualify as solitary practice or practice conducted under individualized instruction.
75	81	97	143	Ward, Hodges, Starkes, & Williams (2007) - S3	Yes	Sports	Yes	Yes	No	Exclude3	Estimates of soccer team practice not qualify as solitary practice or practice conducted under individualized instruction.
75	81	98	144	Ward, Hodges, Starkes, & Williams (2007) - S4	Yes	Sports	Yes	Yes	No	Exclude3	Estimates of soccer team practice not qualify as solitary practice or practice conducted under individualized instruction.
75	81	99	145	Ward, Hodges, Starkes, & Williams (2007) - S5	Yes	Sports	Yes	Yes	No	Exclude3	Estimates of soccer team practice not qualify as solitary practice or practice conducted under individualized instruction.
75	81	100	146	Ward, Hodges, Starkes, & Williams (2007) - S6	Yes	Sports	Yes	Yes	No	Exclude3	Estimates of soccer team practice not qualify as solitary practice or practice conducted under individualized instruction.
75	81	101	147	Ward, Hodges, Starkes, & Williams (2007) - S7	Yes	Sports	Yes	Yes	No	Exclude3	Estimates of soccer team practice not qualify as solitary practice or practice conducted under individualized instruction.
75	81	102	148	Ward, Hodges, Starkes, & Williams (2007) - S8	Yes	Sports	Yes	Yes	No	Exclude3	Estimates of soccer team practice not qualify as solitary practice or practice conducted under individualized instruction.
79	85	108	0	Young, Medic, Weir, & Starkes (2008) - DP1	No	Sports	Yes	Yes	No	Exclude3	The practice estimate was not specified to be reflective of solitary practice or practice conducted under the individualized instruction of a coach.
79	85	108	0	Young, Medic, Weir, & Starkes (2008) - DP2	No	Sports	Yes	Yes	No	Exclude3	The practice estimate was not specified to be reflective of solitary practice or practice conducted under the individualized instruction of a coach.
2	2	3	0	Baker, Côté, & Abernathy (2003) - DP5	No	Sports	Yes	Yes	Yes	ExcludeOther	Excluded because this effect included estimates of purposeful practice, and another effect that included estimates of deliberate practice from the same sample of participants was already included.
64	70	84	0	Schultetus & Charness, 1997 - DP1	No	Sports	Yes	Yes	Yes	ExcludeOther	Excluded because this effect included estimates of purposeful practice, and another effect that included estimates of deliberate practice from the same sample of participants was already included.
2	2	3	0	Baker, Côté, & Abernathy (2003) - DP2	No	Sports	Yes	Yes	Yes	Include	Effect size calculated using estimate of accumulated individual instruction with coach compared between national-team and less-skilled athletes met all criteria for inclusion.
11	11	12	15	Charness, Tuffiash, Krampe, Reingold, & Vasyukova (2005) - S1	Yes	Games	Yes	Yes	Yes	Include	Effect size calculated using estimate of accumulated serious chess study alone compared against current chess rating met all criteria for inclusion.
11	12	13	16	Charness, Tuffiash, Krampe, Reingold, & Vasyukova (2005) - S2	Yes	Games	Yes	Yes	Yes	Include	Effect size calculated using estimate of accumulated serious chess study alone compared against current chess rating met all criteria for inclusion.
15	16	17	20	De Bruin, Rikers, & Schmidt (2007)	Yes	Games	Yes	Yes	Yes	Include	Effect size calculated using estimate of accumulated serious chess study alone compared against most recently measured chess rating met all criteria for inclusion.
19	20	21	24	Duckworth, Kirby, Tsukayama, Berstein, & Ericsson (2011)	Yes	Education	Yes	Yes	Yes	Include	Effect size calculated using estimate of accumulated solitary spelling study compared against the spelling round achieved in the 2006 Scripps National Spelling Bee met all criteria for inclusion.
23	24	26	29	Ericsson, Krampe, & Tesch-Römer (1993) - S1	Yes	Music	Yes	Yes	Yes	Include	Effect size calculated using estimate of accumulated music practice alone compared between different skill-levels of musicians met all criteria for inclusion.
23	25	27	30	Ericsson, Krampe, & Tesch-Römer (1993) - S2	Yes	Music	Yes	Yes	Yes	Include	Effect size calculated using estimate of accumulated music practice alone compared between different skill-levels of musicians met all criteria for inclusion.
30	32	34	0	Harris (2008) - M1 - DP2	No	Sports	Yes	Yes	Yes	Include	Effect size calculated using estimate of accumulated solitary bowling practice compared against current bowling average met all criteria for inclusion.
52	57	68	108	Maynard, Hambrick, & Meinz (2014)	Yes	Sports	Yes	Yes	Yes	Include	We were unable to find a published report of this study, but the description provided in Macnamara, Hambrick, and Oswald (2014) suggested the effect size compared estimates of solitary bowling practice against bowling average, meaning it likely met all criteria for inclusion.
61	67	80	126	Ruthsatz, Detterman, Griscom, & Cirullo (2008) - S2	Yes	Music	Yes	Yes	Yes	Include	Effect size calculated using estimate of accumulated music practice and music lessons compared between musicians of different skill levels met all criteria for inclusion.
64	70	84	0	Schultetus & Charness, 1997 - DP2	No	Sports	Yes	Yes	Yes	Include	Effect size calculated using estimate of accumulated coached practice compared against highest achieved fencing rating met all criteria for inclusion.
71	77	91	137	Tuffiash, Roring, & Ericsson (2007)	Yes	Games	Yes	Yes	Yes	Include	Effect size calculated using estimate of accumulated solitary serious SCRABBLE study compared against elite, rated SCRABBLE players and less-skilled, unranked SCRABBLE players met all criteria for inclusion.
				Duffy, Baluch, & Ericsson (2004)	No	Sports	Yes	Yes	Yes	Include	This effect size was not included in Macnamara, Hambrick, & Oswald (2014)'s primary meta-analysis, but it was reported in the supplementary analysis examining solitary practice (see Supplementary Material). Effect size calculated using estimate of accumulated solitary darts practice compared against single dart average met all criteria for inclusion.
				Gobet & Campitelli (2007)	No	Games	Yes	Yes	Yes	Include	This effect size was not included in Macnamara, Hambrick, & Oswald (2014)'s primary meta-analysis, but it was reported in the supplementary analysis examining solitary practice (see Supplementary Material). Effect size calculated using estimate of accumulated individual chess practice compared against chess rating met all criteria for inclusion.
